# Supplementary material for: Association of viral kinetics, infection history, NS1 protein with plasma leakage among Indonesian dengue infected patients
Source: PLoS One. 2023 May 2;18(5):e0285087. doi: 10.1371/journal.pone.0285087 (PMC10153689; doi:10.1371/journal.pone.0285087)
Supplement: S1 Data — (XLSX) [file pone.0285087.s001.xlsx]

## Sheet: Sheet1
No	Subjects	Plasma leakage (1 = having PL)	Sex	Age	NS-1	IgM 1	IgG 1	Serotypes	IgM 7	IgG 7	Viral load (copies/ml plasma)							NS1
											Day 1 of fever	Day 2 of fever	Day 3 of fever	Day 4 of fever	Day 5 of fever	Day 6 of fever	Secondary	Day 1	Day 2	Day 3	Day 4	Day 5	Day 6	Day 7	Day 8		NS1dur
1	A	1	M	51	pos	pos	pos	1	pos	pos		137750	5500000	355000	0	0	1	1	1	1	1	0	0	Neg (-)	Neg (-)		3
2	L	1	F	27	pos	neg	neg	3	neg	pos		1827.5	183.75	0	0	0	1	1	1	1	1	0	0	Neg (-)	Neg (-)		4
3	E	1	F	33	pos	neg	neg	2	pos	pos		168750	28000	532.5	0	0	1	1	1	1	1	1	0	Neg (-)	Neg (-)		4
4	S	1	F	29	pos	neg	neg	4	pos	pos		5700000	17.275	20200	542500	0	1	1	1	1	1	0	0				5
5	DJP	1	M	17	pos	neg	pos	3	pos	pos		1010000	1790000	462500	156250	0	1	1	1	1	1	0	0	Neg (-)	Neg (-)	Neg (-)	4
6	MA	1	M	16	pos	neg	neg	1	pos	pos	6700000	22975000	1980000	485000	0	0	1	1	1	1	0	0	0	Neg (-)	Neg (-)		4
7	SM	1	F	23	pos	neg	neg	4	pos	pos		3075000	457500	120000	0	0	1	1	1	1	1	1	1				3
8	SW	0	F	14	pos	neg	neg	1	neg	pos		347500	1382500	1095000	0	11325	1	1	1	1	1	0	0	Neg (-)	Neg (-)	Neg (-)	6
9	K	0	M	33	pos	neg	neg	1	pos	pos		2485000	69250	55500	0	4.6	1	1	1	1	1	0	0	Neg (-)			4
10	DM	1	M	28	pos	neg	neg	2	pos	pos		8575000	10975000	3200000	66.75	0	1	1	1	1	1	1	1	Neg (-)			4
11	P	0	F	17	pos	neg	neg	1	pos	neg		4725000	18525000	8075000	1595000	552500	0	1	1	1	1	0	0	Pos (+)			7
12	An	0	F	19	pos	neg	neg	3	neg	pos		557500	59500	126.25	0	0	1	1	0	0	0	0	0	Neg (-)			4
13	J	1	F	29	pos	neg	neg	2	pos	pos		432.5	9100000	7475000	525	0	1	1	1	1	0	0	0	Neg (-)			1
14	A	0	M	16	pos	neg	neg	1	pos	pos		642500	697500	0	0	0	1	1	1	0	0	0	0	Neg (-)			3
15	NA	0	M	16	pos	neg	pos	2	pos	pos		4450000	0	0	0	0	1	1	1	1	0	0	0				2
16	M	0	F	16	pos	neg	neg	4	pos	pos		320000	1157500	952500	305000	0	1	1	1	1	1	1	1	Neg (-)	Neg (-)		3
17	JA	0	M	15	pos	neg	neg	2	neg	neg	31750000	28000000	2085000	14200000	3350000		0	1	0	0	0	0	0	Pos (+)			7
18	A	0	M	45	pos	neg	neg	1	pos	pos		735	5600	72250	922.5	0	1	1	1	1	1	1	1	Neg (-)			1
19	Ku	0	F	17	pos	neg	neg	2	pos	neg	5725000	2775000	1012.5	577.5	0		1	1	1	1	1	1	1	Pos (+)			7
20	SS	1	M	16	pos	neg	neg	1	pos	neg		134000000	137750000	233000000	9225000	0	0	1	1	1	1	1	1	Pos (+)			7
21	Ti	0	F	23	pos	neg	neg	2	neg	neg		21250000	46250000	13125000	1315000	445000	0	1	1	1	1	1	1	Pos (+)			7
22	Jo	0	M	18	pos	neg	neg	2	pos	neg		56250000	27750000	825000	0	0	0	1	1	1	1	0	0	Pos (+)			7
23	DK	1	F	16	pos	neg	neg	4	pos	pos	20125000	21925000	8900000	142750	302.5		1	1	1	1	0	0	0	Neg (-)			4
24	Li	1	F	33	pos	neg	neg	2	pos	pos	12900000	10125000	710000	5500	0		1	1	1	0	0	0	0	Neg (-)			3
25	Sa	0	M	48	pos	neg	neg	2	pos	pos		87000	5425	0	0	0	1	0	0	1	1	0	0	Neg (-)			2
26	NF	1	F	19	pos	neg	neg	3	pos	pos		3800000	12975000	133750000	139250000	0	1	1	1	1	0	0	0	Neg (-)	Neg (-)		2
27	P	0	F	21	pos	neg	neg	2	pos	pos	502500	572500	3600000	327500	0		1	1	0	0	0	0	0	Neg (-)			3
28	Nu	0	F	27	pos	neg	neg	2	pos	pos		315000	3750000	642500	19725	0	1	1	1	1	1	1	1	Neg (-)	Neg (-)		1
29	Si	1	M	23	pos	neg	neg	3	pos	neg		9675000	36000000	46750000	1507500	4675	0	1	1	1	0	0	0	Neg (-)			6
30	Yo	0	M	23	pos	neg	neg	3	pos	pos	25250	110750	246000	0	0		1	1	1	1	1	1	1	Neg (-)			3
31	Ya	0	F	16	pos	pos	neg	1	pos	neg		50750	0	0	0	0	0	1	1	1	1	1	1	Pos (+)			7
32	Wa	0	F	15	pos	neg	neg	1	pos	pos		2500000	1632500	267500	34500	26000	1	1	1	1	1	1	0	Pos (+)			7
33	Mat	0	F	20	pos	neg	neg	3	neg	neg		249500	920000	0	0	0	0	1	1	1	1	1	1	Neg (-)			5
34	Fa	1	M	14	pos	neg	neg	1	pos	neg	347500	1870000	9250000	61250000	1062500		0	1	1	1	0	0	0	Pos (+)			7
35	Su	0	M	27	pos	neg	pos	2	neg	pos		30250	432500	158000	0	0	1	1	1	1	1	1	0	Neg (-)			3
36	Su	1	F	28	pos	neg	neg	3	neg	pos		0	87500	113500	0	0	1	1	1	0	0	0	0	Neg (-)			5
37	Ra	0	M	19	pos	neg	neg	2	pos	pos		30500	5475	2575	0	0	1	1	1	1	1	1	1	Neg (-)			2
38	Sup	0	M	19	pos	neg	neg	3	neg	neg	22025	12250	927.5	18.375	0		0	1	1	1	1	1	0	Pos (+)	Pos (+)		8
39	As	0	M	19	pos	neg	neg	2	pos	pos		10575	10300	12000	5725	49.5	1	1	1	1	1	1	1	Neg (-)			5
40	Ye	0	F	49	pos	neg	neg	2	pos	neg		73.5	155750	585	2925	0	0	1	1	1	1	1	0	Pos (+)			7
41	Ar	1	M	23	pos	neg	neg	3	pos	pos		3875	1387.5	347.5	0	0	1	1	1	1	1	1	1	Neg (-)			5
42	Rin	0	F	16	pos	neg	neg	2	pos	neg		13150	1362.5	165	0	0	0	1	1	1	1	0	0	Neg (-)			6
43	Rid	1	M	28	pos	neg	neg	3	pos	pos		48500	47000	72000	31000	0	1	1	1	1	1	0	0	Neg (-)			4
44	JS	1	M	15	pos	neg	neg	1	pos	pos		890000	620000	7550	119	0	1
45	NiF	1	F	16	pos	neg	neg	1	pos	neg	355000	537500	2975000	1570000	31500		0	1	1	1	1	1	1	Pos (+)			7
46	Set	0	M	22	pos	neg	neg	2	pos	neg		877.5	9875	575	243.25	0	0
47	Sus	0	F	53	pos	neg	neg	3	pos	neg		43500	20075	4100	1815	315	0
48	Rah	0	F	39	pos	neg	neg	4	neg	pos		0	100000	1175	0	0	1
